# Supplementary material for: Surface Area of Wood Influences the Effects of Fungal Interspecific Interaction on Wood Decomposition—A Case Study Based on Pinus densiflora and Selected White Rot Fungi
Source: J Fungi (Basel). 2022 May 18;8(5):517. doi: 10.3390/jof8050517 (PMC9145481; doi:10.3390/jof8050517)
Supplement: Supplementary file 1 [file jof-08-00517-s001.zip]

Archive with 1 entries (1 files):
- jof-1721352-supplementary.pdf
